# Supplementary material for: Enhancing the Biological Properties of White Chocolate: Moringa oleifera Leaf Extract as a Natural Functional Ingredient
Source: Foods. 2025 Jan 22;14(3):359. doi: 10.3390/foods14030359 (PMC11816540; doi:10.3390/foods14030359)
Supplement: Supplementary file 1 [file foods-14-00359-s001.zip]

Archive with 1 entries (1 files):
- foods-3370510-supplementary.pdf
